# Supplementary material for: BALAD-2 Emerges as the Most Accurate Prognostic Model in Hepatocellular Carcinoma: Results from a Biobank-Based Cohort Study
Source: Cancers (Basel). 2025 Oct 28;17(21):3457. doi: 10.3390/cancers17213457 (PMC12610203; doi:10.3390/cancers17213457)
Supplement: Supplementary file 1 [file cancers-17-03457-s001.zip]

Archive with 1 entries (1 files):
- cancers-3919948-supplementary.pdf
